# Supplementary material for: Distinct mechanisms of electroacupuncture and manual acupuncture in modulating hypothalamic GnRH–tanycyte unit function of polycystic ovary syndrome
Source: Chin Med. 2025 Feb 5;20:18. doi: 10.1186/s13020-025-01068-3 (PMC11796190; doi:10.1186/s13020-025-01068-3)
Supplement: Supplementary file 1 — Supplementary material 1. [file 13020_2025_1068_MOESM1_ESM.xlsx]

## Sheet: Sheet1
Name	Sequence(5'-3')	Length
AR F	CGAGGCAGCAGCATACCAGAATC	23
AR R	GCTTGATACGGGCGTGTGGATG	22
ITGA2 F	TACACTCTCCAAGCCTGCCTCTG	23
ITGA2 R	GCACCCTCTTCACATCCAACTCAG	24
ITGA3 F	AAGGCTGACCGACGACTACTGAG	23
ITGA3 R	AGGCAAGAGGAGCAGACAGGAC	22
ITGA4 F	TGTGGAGCAGGATGAGGAGGTTC	23
ITGA4 R	TCATTCACCCAGCAACGCACTC	22
ITGA5 F	GGTGACGGTGGCAATAGTGATGG	23
ITGA5 R	ACTCCTGGTGTCTGGCTCTTCTG	23
ITGA7 F	GACAGCAGCAGCAGCAGCAG	20
ITGA7 R	GAGGAACAGAAGCAGCGTGGTATC	24
ITGB1 F	AACTAACCAGCATTCCACCACAGAC	25
ITGB1 R	AGGCAGAGAGGGCATCTACCAAG	23
ITGB3 F	TGGCTTGGCTTTGTGTGGATGG	22
ITGB3 R	TGTTGAGGCAGGTGGCATTGAAG	23
ITGB5 F	CTGCTGCTGCTCTGTTCCTGAC	22
ITGB5 R	TGCCCACCCATCCAAGTCTCC	21
